# Supplementary material for: Distribution of Antibiotic-Resistant Enterobacteriaceae Pathogens in Potable Spring Water of Eastern Indian Himalayas: Emphasis on Virulence Gene and Antibiotic Resistance Genes in Escherichia coli
Source: Front Microbiol. 2020 Nov 5;11:581072. doi: 10.3389/fmicb.2020.581072 (PMC7674312; doi:10.3389/fmicb.2020.581072)
Supplement: Supplementary File 3 — Colony and cell morphology of bacterial isolates on different culture media. [file Table_3.XLSX]

## Sheet: Sheet1
Standard Biochemical Test
No of isolates in a group	N=40	N=40	N=40	N=40	N=40	N=40	N=40	N=40	N=40	N=40
Standard Biochemical Test	Escherichia coli	Escherichia fergusonii	Klebsiella oxytoca	Cintrobacter freundii	Cintrobacter amalonaticus	Enterobacter spp.	Morgenella morganii	Hafnia alvei	Hafnia paralvei	Shigella flexneri
Indole Production	P	P	P	N	P	N	P	N	N	P
Methyl Red	P	P	N	P	P	P	P	P	P	P
Voges-Proskauer	N	N	P	N	N	N	N	P	P	N
Citrate (Simmons)	N	P	P	P	P	P	N	N	N	N
Hydrogen Sulfide (TSI)	N	N	N	P	N	N	N	N	N	N
Urea Hydrolysis	N	N	P	P	P	P	P	N	N	N
Phenylalanine Deaminase	N	N	N	N	N	N	P	N	N	N
Lysine Decarboxylase	P	P	P	N	N	N	N	P	P	N
Arginine dihydrolase	P	N	N	P	P	N	N	N	N	N
Ornithine decarboxylase	N	N	N	N	P	P	P	P	P	N
Motility	P	P	N	P	P	-	P	P	N	N
Gelatin Hydrolysis	N	N	N	N	N	N	N	N	N	N
Growth on KCN	N	N	P	P	P	P	P	P	N	P
Malonate Utilization	N	P	P	N	N	N	N	P	P	N
Esculin Hydrolysis	N	P	P	N	N	P	N	N	N	N
Acetate Utilization	P	P	P	P	P	P	N	N	N	N
Nitrate Oxidized to Nitrite	P	P	P	P	P	P	P	P	P	P
Oxidase Test	N	N	N	N	N	N	N	N	N	N
ONPG Test	P	P	P	P	P	P	N	P	N	N
Yellow Pigment	N	N	N	N	N	N	N	N	N	N
D-Glucose, Acid	P	P	P	P	P	P	P	P	P	P
D-Glucose, Gas	P	P	P	P	P	P	P	P	N	N
Fermentation Reaction
Adonitol	N	P	P	N	N	N	N	N	N	N
L-Arabinose	P	P	P	P	P	P	N	P	N	P
D-Arabitol	N	P	P	N	N	N	N	N	N	N
Cellobiose	N	P	P	P	P	P	N	N	N	N
Erythritol	N	N	N	N	N	N	N	N	N	N
Glycerol	P	N	P	P	P	N	N	P	N	N
myo-Inositol	N	N	P	N	N	N	N	N	N	N
Lactose	P	N	P	P	P	P	N	N	N	N
Maltose	P	P	P	P	P	P	N	P	N	N
D-Mannitol	P	P	P	P	P	P	N	P	P	P
D-Mannose	P	P	P	P	P	P	P	P	P	P
Melibiose	P	N	P	P	N	N	N	N	N	N
Mucate	P	N	P	P	P	N	N	N	N	N
Raffinose	P	N	P	N	N	P	N	N	N	P
L-Rhamnose	P	P	P	P	P	N	N	P	N	N
Salicin	P	N	P	N	N	P	N	N	P	N
D-Sorbitol	P	N	P	P	P	P	N	N	N	N
Sucrose	P	N	P	P	N	P	N	N	N	N
Trehalose	P	P	P	P	P	P	N	P	P	P
D-Xylose	P	P	P	P	P	P	N	P	N	N
