# Supplementary material for: Distribution of Antibiotic-Resistant Enterobacteriaceae Pathogens in Potable Spring Water of Eastern Indian Himalayas: Emphasis on Virulence Gene and Antibiotic Resistance Genes in Escherichia coli
Source: Front Microbiol. 2020 Nov 5;11:581072. doi: 10.3389/fmicb.2020.581072 (PMC7674312; doi:10.3389/fmicb.2020.581072)
Supplement: Supplementary File 4 — Standard biochemical test used for the identification of bacterial isolates. [file Table_4.XLSX]

## Sheet: Sheet1
16S rRNA gene sequencing result and accession number
Bacterial Isolates Code	Bacteria identified	Similarity %	Accession number	No of bases
B07	Citrobacter freundii	0.99	MG209572	1495
B06	Citrobacter freundii	0.99	MG209573	1493
B05	Citrobacter amalonaticus	1	MG209575	1466
A06	Citrobacter freundii	0.99	MG209576	1456
A05	Morganella morganii	0.99	MG209574	1481
F07	Klebsiella oxytoca	1	MG388323	1446
C07	Klebsiella oxytoca	1	MG388324	1458
C05	Geobacillus thermodenitrificans	0.99	MG209577	1506
AS01	Geobacillus thermodenitrificans	1	MH371317	1493
AS02	Geobacillus sp. 3BX	1	MH371318	1478
AS03	Geobacillus sp. 3BX	1	MH371319	1456
AS04	Geobacillus thermodenitrificans	0.99	MH371320	1481
AS05	Citrobacter freundii	`100%	MH371321	1446
AS06	Citrobacter freundii	1	MH371322	1458
AS07	Enterobacter sp. B7 (2013)	0.99	MH371323	1495
AS08	Escherichia coli	0.99	MH371324	1493
AS09	Escherichia fergusonii	1	MH371325	1466
AS10	Escherichia coli	0.99	MH371326	1456
As11	Shigella flexneri	0.99	MH371327	1481
AS12	Hafnia alvei	1	MH371328	1446
AS13	Hafnia alvei	1	MH371329	1458
AS14	Hafnia paralvei	0.99	MH371330	1495
AS15	Escherichia coli	0.99	MH371331	1493
AS16	Geobacillus thermodenitrificans subsp. Calidus	1	MH371332	1466
AS17	Geobacillus thermodenitrificans	0.99	MH371333	1456
AS18	Geobacillus thermodenitrificans	0.99	MH371334	1481
AS19	Hafnia paralvei	1	MH376238	1446
