# Supplementary material for: Distribution of Antibiotic-Resistant Enterobacteriaceae Pathogens in Potable Spring Water of Eastern Indian Himalayas: Emphasis on Virulence Gene and Antibiotic Resistance Genes in Escherichia coli
Source: Front Microbiol. 2020 Nov 5;11:581072. doi: 10.3389/fmicb.2020.581072 (PMC7674312; doi:10.3389/fmicb.2020.581072)
Supplement: Supplementary File 5 — 16S rRNA gene sequencing result and accession number. [file Table_5.XLSX]

## Sheet: Sheet1
Antibiotic Resistance Patter of bacterial isolates (in Percentage)
	Escherichia coli (n = 40)				E. fergusonii(n = 40)				Enterobacter spp. (n = 40)				Klebsiella oxytoca (n = 40)				Citrobacter freundii (n = 40)				Citrobacter amalonaticus (n = 40)				Shigella flexneri ( n = 40)				Morganella morganii (n = 40)				Hafnia alvei (n = 40)				Hafnia paralvei (n = 40)
Antibiotics	East	South	West	North	East	South	West	North	East	South	West	North	East	South	West	North	East	South	West	North	East	South	West	North	East	South	West	North	East	South	West	North	East	South	West	North	East	South	West	North
Ampicillin	66.66	54.54	33.33	0	66.66	53.33	60	0	50	40	30	20	60	50	37.5	40	75	42.85	50	33.3333	50	10	30	10	27.77	31.25	60	0	60	60	30	30	35	25	16.66	0	33.33	10	11.11	16.6667
Amoxycillin	66.66	54.54	22.22	0	66.66	53.33	60	0	50	40	30	20	46.66	50	37.5	40	58.33	35.71	37.5	33.3333	40	20	30	10	33.33	25	20	0	60	60	30	30	35	25	16.66	0	46.66	20	11.11	16.6667
Cefoxitin	60	45.45	11.11	0	40	53.33	60	0	40	30	30	10	66.66	50	50	40	58.33	57.14	50	50	30	20	50	10	27.77	31.25	40	0	60	60	30	20	35	25	16.66	0	33.33	30	22.22	16.6667
Ceftazidime	66.66	54.54	11.11	20	73.33	53.33	60	0	30	30	20	10	66.66	50	50	40	58.33	42.87	37.5	33.3333	30	30	30	10	22.22	25	60	100	60	60	30	20	40	25	16.66	50	33.33	20	33.33	16.6667
Strptomycin	26.66	27.27	11.11	0	60	33.33	40	0	20	20	0	10	40	41.66	37.5	20	25	14.28	25	16.6667	10	10	0	0	27.77	18.75	40	0	40	40	20	0	30	16.66	16.66	0	26.66	40	0	16.6667
Netillin	20	18.18	11.11	0	20	33.33	20	0	30	20	20	10	26.66	16.66	25	20	8.33	7.14	25	16.6667	30	20	40	0	16.66	18.75	40	0	30	30	20	0	15	16.66	0	0	26.66	40	0	16.6667
Amikacin	20	18.18	11.11	0	33.33	20	20	0	20	20	0	0	13.33	25	37.5	20	16.66	7.14	12.5	0	30	20	20	0	16.66	18.75	40	0	50	50	40	10	40	8.33	16.66	0	33.33	20	11.11	16.6667
Chloremphenicol	0	0	0	0	0	0	0	0	0	0	0	0	0	0	0	0	0	0	0	0	0	0	0	0	0	0	0	0	0	0	0	0	0	0	0	0	0	0	0	0
Tetracycline	13.33	27.27	11.11	0	26.66	20	20	0	20	20	10	0	26.66	25	25	20	25	28.57	25	0	20	20	20	0	16.66	18.75	20	0	30	30	20	10	20	16.66	0	0	26.66	30	22.22	16.6667
Imipenem	6.66	9.09	11.11	0	13.33	20	0	0	10	10	20	0	13.33	16.66	12.5	0	16.66	21.42	25	0	20	10	20	0	11.11	18.75	0	0	30	30	10	0	20	16.66	0	0	20	20	11.11	16.6667
Ciprofloxacin	6.66	9.09	11.11	0	13.33	20	0	0	30	30	20	20	20	16.66	12.5	0	25	28.57	25	0	20	10	20	0	11.11	25	20	0	30	30	10	0	20	16.66	0	0	26.66	20	22.22	0
Norfloxacin	6.66	9.09	11.11	0	13.33	6.66	0	0	20	20	20	20	20	16.66	12.5	0	8.33	14.28	12.5	0	20	20	10	0	16.66	12.5	20	0	30	30	10	10	30	16.66	0	0	20	30	0	0
Ofloxacin	6.66	9.09	11.11	0	13.33	6.66	0	0	10	20	10	0	13.33	16.66	25	0	8.33	7.14	12.5	0	10	10	0	0	5.55	6.25	0	0	10	10	10	0	15	8.33	0	0	13.33	30	0	0

## Sheet: Sheet2
Antibiotics
Ampicillin
Amoxycillin
Cefoxitin
Ceftazidime
Strptomycin
Netillin
Amikacin
Chloremphenicol
Tetracycline
Imipenem
Ciprofloxacin
Norfloxacin
Ofloxacin
